# Supplementary material for: The Biological Function of Genome Organization
Source: Int J Mol Sci. 2025 Sep 17;26(18):9058. doi: 10.3390/ijms26189058 (PMC12470977; doi:10.3390/ijms26189058)
Supplement: Supplementary file 1 [file ijms-26-09058-s001.zip]

Archive with 1 entries (1 files):
- ijms-3818634-supplementary.pdf
